# Supplementary material for: Structural basis for conformational equilibrium of the catalytic spliceosome
Source: Mol Cell. 2021 Apr 1;81(7):1439–1452.e9. doi: 10.1016/j.molcel.2021.02.021 (PMC8022279; doi:10.1016/j.molcel.2021.02.021)
Supplement: Data S1. PyMol session for the composite Ci-complex model, related to Figure 1 [file mmc2.zip]

Archive with 2 entries (2 files):
- Data_S1.pse
- __MACOSX/._Data_S1.pse
